# Supplementary material for: The mechanism of TiaoGanYiPi formula for treating chronic hepatitis B by network pharmacology and molecular docking verification
Source: Sci Rep. 2021 Apr 16;11:8402. doi: 10.1038/s41598-021-87812-9 (PMC8052433; doi:10.1038/s41598-021-87812-9)
Supplement: Supplementary file 4 — Supplementary Information 4. [file 41598_2021_87812_MOESM4_ESM.xlsx]

## Sheet: Table S3
Table S3 The targets of CHB
DisGeNET targets	NCBI Gene targets	GeneCards targets	Disease targets
HLA-DPB1	HLA-DPB1	TNF	HLA-DPB1
HLA-DPA1	HLA-DPA1	IL6	HLA-DPA1
IFNA2	HLA-DRB1	IL10	IFNA2
CCN2	TNF	TP53	CCN2
HLA-C	HLA-DQB1	IFNG	HLA-C
HP	IL6	CD40LG	HP
UBE2L3	HLA-DQB2	STAT3	UBE2L3
MIR885	HLA-C	TGFB1	MIR885
MIR106B	TGFB1	FAS	MIR106B
CD40	TP53	IFNA1	CD40
EHMT2	HLA-DQA1	F2	EHMT2
HLA-DOA	IL10	TLR4	HLA-DOA
TCF19	APOE	HLA-B	TCF19
FCER1A	ESR1	IL1B	FCER1A
CFB	TLR4	MYC	CFB
HLA-DQB2	CD274	INS	HLA-DQB2
HAVCR2	HIF1A	AKT1	HAVCR2
IFNL3	ACE	HLA-DRB1	IFNL3
IFNG	IL1B	NFKB1	IFNG
IFNA13	IFNG	BCL2	IFNA13
COL22A1	STAT3	CD40	COL22A1
IFNA1	VDR	CD79A	IFNA1
FBL	PDCD1	ALB	FBL
PAEP	MMP9	GPT	PAEP
CXCL10	ADIPOQ	CTLA4	CXCL10
HLA-DRB1	IL18	ABCB1	HLA-DRB1
IL10	ABCB1	APOB	IL10
NOTCH4	IFNL3	STAT1	NOTCH4
GPT	CRP	PTPRC	GPT
CYP21A2	NFKB1	FASLG	CYP21A2
LGALS3BP	CXCL8	EGFR	LGALS3BP
NBAS	IL17A	IL2RA	NBAS
TNF	GSTP1	CD19	TNF
HLA-DPA3	PPARG	ATM	HLA-DPA3
EHMT2-AS1	HLA-B	CCND1	EHMT2-AS1
IL17A	HMGB1	BCR	IL17A
IL6	BCL2	IL4	IL6
TGFB1	TLR2	JAK2	TGFB1
MIR122	EHMT2	BTK	MIR122
IFNAR1	UBE2L3	ADA	IFNAR1
IL18	PON1	HFE	IL18
CTLA4	CCR5	KRAS	CTLA4
TP53	CCL2	HLA-A	TP53
STAT4	MMP2	HLA-DQB1	STAT4
PDCD1	SPP1	CYBA	PDCD1
MBL2	CTLA4	CD81	MBL2
SLC10A1	FOXP3	NCF2	SLC10A1
ALB	HLA-A	ZAP70	ALB
IL2	HLA-G	CXCL8	IL2
TLR3	HFE	CASP8	TLR3
TLR4	CYP2C19	ABL1	TLR4
IL1B	F2	IFNA2	IL1B
TRBV20OR9-2	MIR21	CYBB	TRBV20OR9-2
ESR1	CXCL10	BRAF	ESR1
HMGB1	TLR9	CCL2	HMGB1
IL21	IL4	CDKN2A	IL21
TLR2	APOA1	PIK3CA	TLR2
CD14	CD14	IL2	CD14
LOC102724197	FAS	RAG1	LOC102724197
RBM45	MIF	APOE	RBM45
HLA-DQA1	TLR3	PTEN	HLA-DQA1
PNPLA3	AGT	BCL6	PNPLA3
TNFAIP8L2	LGALS3	JAK3	TNFAIP8L2
GGTLC1	TNFSF10	CXCR4	GGTLC1
STAT3	NOS2	IFNL3	STAT3
TLR7	JUN	MBL2	TLR7
GSTP1	CFH	PIK3R1	GSTP1
HFE	MIR146A	CCR5	HFE
IL4	CCL5	TNFRSF1A	IL4
IL2RA	PNPLA3	FOXP3	IL2RA
HLA-A	NLRP3	MYD88	HLA-A
CXCL8	MECP2	XIAP	CXCL8
ISG20	IL2	MPO	ISG20
GGT2	TIMP1	RELA	GGT2
MIR146A	CCN2	LEP	MIR146A
CD69	RETN	BAX	CD69
GGTLC3	IL33	MS4A1	GGTLC3
SLC17A5	TP73	TERT	SLC17A5
IL21R	FASLG	HRAS	IL21R
MIF	APOBEC3G	CFTR	MIF
GGT1	POU5F1	IKBKG	GGT1
IL23A	PLAUR	CR2	IL23A
CD274	AFP	B2M	CD274
GGTLC4P	KIF1B	LDLR	GGTLC4P
IFNL4	DNMT1	LPL	IFNL4
GOLM1	CD40	MIR21	GOLM1
MMP9	DDX58	IKBKB	MMP9
GGTLC5P	MICA	MIR155	GGTLC5P
CDR3	TNFAIP3	APOA1	CDR3
IFNAR2	CNR1	IL13	IFNAR2
FCGR3A	CHI3L1	RAG2	FCGR3A
AFP	HAVCR2	TFRC	AFP
OPN1SW	PLAU	IGHM	OPN1SW
FCGR3B	IL12B	KIT	FCGR3B
ROBO3	EPAS1	ACE	ROBO3
APRT	NFKBIA	EGF	APRT
NCAM1	SOCS1	HLA-DQA1	NCAM1
IL15	ANGPT2	MME	IL15
IL22	TNFRSF1B	VEGFA	IL22
IFNB1	TLR7	NOTCH1	IFNB1
KIR2DL3	IL21	HLA-C	KIR2DL3
PLAAT4	SOCS3	PTPN11	PLAAT4
IFNGR1	IL12A	SERPINA1	IFNGR1
BGN	IFNB1	MIR17	BGN
CXCR5	IL22	BIRC3	CXCR5
FOXP3	CD209	PPARG	FOXP3
KLRC1	TIMP2	CARD11	KLRC1
LAG3	IL6R	AICDA	LAG3
MMP2	WNT5A	IL7	MMP2
SPP1	CAT	CRP	SPP1
MEG3	GC	CD79B	MEG3
SLC4A1	KLRK1	SLC17A5	SLC4A1
IFI16	AHSG	MAPK1	IFI16
MIR155	GRIK1	TNFRSF13C	MIR155
MIR210	IL23A	PAX5	MIR210
TLR9	ERBB4	NRAS	TLR9
MDM2	MTDH	LIPC	MDM2
STAT1	TNFRSF10B	NFKBIA	STAT1
MFAP1	BMP7	NCF4	MFAP1
LINC01194	KRT18	IL1RN	LINC01194
HLA-DQB1	PDGFB	THPO	HLA-DQB1
MAVS	CD163	IL7R	MAVS
IL17D	GZMB	MDM2	IL17D
LCN2	HLA-E	TLR2	LCN2
HLA-B	IRF1	IKZF1	HLA-B
TNFSF10	STAT4	NFKB2	TNFSF10
ARC	CXCR3	HNF4A	ARC
CP	UBE4B	CD28	CP
LGALS9	MIR210	PDCD1	LGALS9
KLRK1	COL3A1	GGT1	KLRK1
IL33	GGT1	NR1H4	IL33
ALDH2	CP	ABCB4	ALDH2
ERBB4	IFIH1	MTOR	ERBB4
AIM2	CNR2	MMP9	AIM2
CSF2	IL1R1	SOD1	CSF2
AGT	PRF1	PIK3CD	AGT
CNR1	IL32	NR3C1	CNR1
SOCS1	CIITA	AIRE	SOCS1
CHI3L1	NEAT1	HLA-DPB1	CHI3L1
ACE	TNFSF12	MIR122	ACE
IL18R1	PGD	IL2RB	IL18R1
CTNNB1	MX1	FOS	CTNNB1
ADIPOQ	TLR5	CASP3	ADIPOQ
CLTC	STING1	HMOX1	CLTC
ADAR	MIR125A	CDKN2B	ADAR
IL27	IRS2	BCL10	IL27
NR3C1	ABCC4	HAVCR2	NR3C1
CNR2	SATB1	MMP1	CNR2
GSTM1	CXCL9	CTNNB1	GSTM1
PPIP5K1	IFNAR1	TF	PPIP5K1
KLRC4-KLRK1	ZFP36	LTA	KLRC4-KLRK1
TGFA	IFI16	CDK4	TGFA
TSC1	KIR3DL1	SERPINC1	TSC1
TSC2	CD276	AFP	TSC2
DDX58	IFNGR1	IL21	DDX58
GSTM3	IL16	NCF1	GSTM3
CD24	PDIA3	ERBB2	CD24
EBI3	MIR125B1	SP110	EBI3
PINX1	GPT	CYP2D6	PINX1
PRKAA1	LGALS3BP	F9	PRKAA1
KCTD9	TNFRSF6B	APC	KCTD9
PPARG	C4A	TNFAIP3	PPARG
CD163	ABCC6	CAV1	CD163
MS4A1	CFB	KRT18	MS4A1
PRF1	APOBEC3B	VDR	PRF1
VARS2	RORA	MIR126	VARS2
MYDGF	IFNA2	CD27	MYDGF
RCOR3	KIR2DL3	CSF3	RCOR3
MYOM2	MIR132	ICAM1	MYOM2
CD247	IFNL4	MAPK8	CD247
IL32	PTGER2	STAT5B	IL32
UBE2Q1	NLRP1	IFIH1	UBE2Q1
PTGS2	TCF19	SMPD1	PTGS2
NDRG2	C2	TNFSF13B	NDRG2
RETN	AIM2	TNFRSF1B	RETN
PPARA	BGN	IGH	PPARA
POU5F1	SOX11	SH2D1A	POU5F1
APOBEC3B	SLC10A1	SPP1	APOBEC3B
PIN1	MIR1-1	MIR125A	PIN1
ABCB4	RORC	TYK2	ABCB4
GHRL	ADIPOR2	TNFRSF13B	GHRL
CMPK1	KIR2DL1	MIR142	CMPK1
WTAP	PDCD1LG2	TLR3	WTAP
ISYNA1	IL31	CDH1	ISYNA1
CD44	ORM1	JUN	CD44
ISG15	APOBEC3A	TNFRSF11B	ISG15
CD59	GSTM3	MET	CD59
CDH1	RIPK3	PRKCD	CDH1
PCOLCE	IFNAR2	SMAD4	PCOLCE
PLA2G2A	LTBP1	CP	PLA2G2A
ATG5	TAPBP	RB1	ATG5
TACR3	CD69	BLNK	TACR3
UGT2B28	PSMB9	HAMP	UGT2B28
KRT20	ST2	CD55	KRT20
PON1	BTLA	EPO	PON1
CD28	LMAN1	IFNL4	CD28
SFXN1	ANGPTL2	BCL2L1	SFXN1
CD80	TNFAIP8L2	TTR	CD80
CD86	SLC10A2	GATA2	CD86
ACP5	TM6SF2	NOD2	ACP5
PML	APOBEC3H	ABCC2	PML
TM6SF2	TNFSF9	G6PD	TM6SF2
CD34	PINX1	MT-CYB	CD34
UGT1A7	IL34	IL17A	UGT1A7
TAP1	IFIT1	CXCL10	TAP1
XRCC1	EBI3	FN1	XRCC1
ZAP70	JMJD6	ABCB11	ZAP70
MBOAT7	C9	CD4	MBOAT7
POU5F1P4	MIR194-1	PLCG2	POU5F1P4
KLRC4	ACY1	CDKN1A	KLRC4
FZD7	IL10RB	TLR9	FZD7
CAT	IL1F10	HNF1A	CAT
GPT2	ACVR2B	CIITA	GPT2
XPO4	IL21R	IL18	XPO4
KRT88P	NLRC4	PDGFRB	KRT88P
POU5F1P3	CXCL6	MTTP	POU5F1P3
VEGFA	TANK	PTGS2	VEGFA
SP2	IL26	TGFBR1	SP2
VDR	MBOAT7	MPL	VDR
ADAM17	OAS3	NAGLU	ADAM17
TGFBR3	NLRX1	NLRP3	TGFBR3
TIMP1	PCOLCE	TYMP	TIMP1
TIMP2	VSIG4	GZMB	TIMP2
TLR1	MAGT1	NOS3	TLR1
TLR5	TEP1	TBK1	TLR5
C2	BATF	SRC	C2
TXN	ASCC3	PDGFRA	TXN
TEP1	VARS2	IL5	TEP1
C9	VPS53	CASP10	C9
UQCRFS1	CEMIP2	MIR223	UQCRFS1
EIF3A	TKFC	NPM1	EIF3A
GOLPH3	RCOR3	CCL5	GOLPH3
EIF3B	SLC16A9	RETN	EIF3B
S100A9	VCX	ADIPOQ	S100A9
S100A4	CLEC18A	IL12RB1	S100A4
RYR1	NEWENTRY	ALK	RYR1
APOBEC3G		CPT2	APOBEC3G
RGN		IL2RG	RGN
NMI		CHUK	NMI
TRAPPC1		TCF3	TRAPPC1
CD1D		ESR1	CD1D
HAMP		TNFSF11	HAMP
EP400		CD38	EP400
SEMA6A		MAP2K1	SEMA6A
S100A12		DNMT1	S100A12
SOCS3		FLT3	SOCS3
DLEU2		KRT8	DLEU2
EIF3J		IL10RB	EIF3J
SELE		SMAD3	SELE
SERPINH1		CDKN3	SERPINH1
RIPK1		MIR150	RIPK1
ERVK-6		IFNB1	ERVK-6
CXCL6		MIR20A	CXCL6
CCL5		IGF1	CCL5
TNFSF9		ENG	TNFSF9
CCL2		RSF1	CCL2
SCT		CYP3A4	SCT
TNFRSF6B		ITGAM	TNFRSF6B
SLC28A1		HLA-G	SLC28A1
MBL3P		SYK	MBL3P
GSTM2		IGF2R	GSTM2
ANGPTL2		U2AF1	ANGPTL2
SIRT1		REN	SIRT1
FN1		CC2D2A	FN1
JMJD6		ADAR	JMJD6
KIF1B		LEPR	KIF1B
FOXC1		CCR6	FOXC1
MLXIP		MALT1	MLXIP
FH		SCARB1	FH
MARCHF8		ERCC6	MARCHF8
F2		IL1A	F2
EPAS1		MIR146A	EPAS1
EIF5		CALR	EIF5
EIF4G1		FGFR1	EIF4G1
EIF4B		FADD	EIF4B
EGF		RAF1	EGF
DNMT1		EIF2AK2	DNMT1
NQO1		CSF2	NQO1
NNT		F8	NNT
CTAG1A		CXCL12	CTAG1A
GSN		MTHFR	GSN
MYLIP		POLG	MYLIP
GRN		FLT1	GRN
GRB2		MCL1	GRB2
ANGPT2		MAPK14	ANGPT2
CXCR3		DNMT3A	CXCR3
NEAT1		GRB2	NEAT1
SIGLEC9		JAK1	SIGLEC9
ZBTB11		HADHA	ZBTB11
CBLIF		BIRC5	CBLIF
GEM		SLC25A13	GEM
VCX		MUC1	VCX
AGO1		BRCA2	AGO1
FGF21		BDNF	FGF21
PTPN22		CYP2E1	PTPN22
GAPDH		AKT2	GAPDH
MTOR		POMC	MTOR
DCK		CLDN1	DCK
CYP27B1		EDN1	CYP27B1
CYP2C19		MIR181A1	CYP2C19
DSTN		HLA-DPA1	DSTN
ERVK-32		AGTR1	ERVK-32
ASCC3		F5	ASCC3
RALBP1		CREB1	RALBP1
FGL2		PSAP	FGL2
MTCO2P12		INSR	MTCO2P12
TNFSF13B		LMNA	TNFSF13B
POLR3G		CD59	POLR3G
CXCL13		RBCK1	CXCL13
BATF		TIMP1	BATF
CDO1		NOS2	CDO1
TNIP1		MECOM	TNIP1
KLRG1		ELN	KLRG1
NAMPT		IRS1	NAMPT
MICA		FCER2	MICA
SPATA1		CD3D	SPATA1
MIR3613		CAT	MIR3613
USP18		H19	USP18
IL17F		CYCS	IL17F
CYP1A1		MIR15A	CYP1A1
CYBB		MIR145	CYBB
BTLA		IGF2	BTLA
GPBAR1		CDKN1C	GPBAR1
IL23R		ITGB2	IL23R
CTAG1B		PMM2	CTAG1B
CST3		ALDOB	CST3
IL34		WT1	IL34
MAPK14		TNFSF10	MAPK14
CRP		NPC1	CRP
CR1		DCLRE1C	CR1
SLCO6A1		PRTN3	SLCO6A1
COL3A1		EP300	COL3A1
ADH1B		PLAU	ADH1B
APOA5		LYN	APOA5
ADCYAP1		MIR34A	ADCYAP1
NLRP3		ASS1	NLRP3
MIR548J		MMP2	MIR548J
ICOS		G6PC	ICOS
PAK3		PON1	PAK3
MIR30C2		CD80	MIR30C2
MIR30C1		ICOS	MIR30C1
MIR29A		COMT	MIR29A
MIR214		TGFB2	MIR214
MIR196A2		CD274	MIR196A2
MIR192		GBA	MIR192
MIR150		CD44	MIR150
MIR143		NOTCH2	MIR143
MIR132		PKD1	MIR132
MIR125A		CEP290	MIR125A
MIR106A		MIR221	MIR106A
LTBR		SLC2A1	LTBR
LTA		F3	LTA
LIPA		POU2AF1	LIPA
MIR675		CD5	MIR675
LGALS3		DOCK8	LGALS3
LEPR		SLC10A1	LEPR
MIR99A		ELANE	MIR99A
MAP6		GNAS	MAP6
GEMIN4		TCF4	GEMIN4
IL20		MIR143	IL20
NOS2		IFNAR2	NOS2
NFKBIA		SOCS3	NFKBIA
SERPINC1		PTPN22	SERPINC1
MYCN		CD70	MYCN
MTTP		TGFBR2	MTTP
COX2		LBR	COX2
PLF		CASP9	PLF
MIR328		MIR16-1	MIR328
MOV10		HGF	MOV10
MMP3		NPPB	MMP3
CXCL9		MX1	CXCL9
CD99		PRF1	CD99
MHS2		TAP2	MHS2
CIITA		FCGR3B	CIITA
MBP		CXCR3	MBP
LEP		VCAM1	LEP
SFTA2		IL3	SFTA2
KRT8		MIR483	KRT8
IL1R1		CD8A	IL1R1
IL1A		FGA	IL1A
IGHA1		CDK1	IGHA1
APOE		MIR19A	APOE
APOC3		NFE2L2	APOC3
STING1		CD34	STING1
IBSP		MIR132	IBSP
APOA1		C4A	APOA1
XIAP		TLR5	XIAP
HSPA1L		IL21R	HSPA1L
HOXD13		ANXA5	HOXD13
HOXA10		MAPK3	HOXA10
HLA-G		MIR27A	HLA-G
HIF1A		ARSA	HIF1A
CD209		CYP1A2	CD209
HGF		CSF3R	HGF
GZMB		HSPB1	GZMB
IL1RN		NPC2	IL1RN
FASLG		UGT1A1	FASLG
KLRD1		JAG1	KLRD1
KLRB1		PARP1	KLRB1
KIR3DL1		CFB	KIR3DL1
KIR2DL1		CYP1A1	KIR2DL1
SLC26A5		EDNRB	SLC26A5
GSTK1		DGUOK	GSTK1
EIF6		CDK2	EIF6
ITGAE		FOXP1	ITGAE
ABCC6		MGMT	ABCC6
IRF1		PML	IRF1
AQP4		ACP5	AQP4
TNFRSF9		PDGFB	TNFRSF9
IL16		TSC2	IL16
IL10RB		GATA1	IL10RB
CXCR2		BRCA1	CXCR2
IL9		PNP	IL9
IL7R		MIR29A	IL7R
TBX21		SERPINE1	TBX21
		ITK	ABCB1
		MIR181B1	NFKB1
		HP	BCL2
		ALOX5	CCR5
		CASR	MIR21
		IRF3	FAS
		ABCB7	JUN
		IL15	CFH
		DDX58	MECP2
		CCL11	TP73
		GSTP1	PLAUR
		IGHE	TNFAIP3
		FGF2	PLAU
		GSTM1	IL12B
		PNPLA3	TNFRSF1B
		MIR222	IL12A
		CCL3	IL6R
		APP	WNT5A
		CCNA2	GC
		STAT5A	AHSG
		PIK3CG	GRIK1
		GLB1	MTDH
		VWF	TNFRSF10B
		MIR203A	BMP7
		BMP6	KRT18
		CD86	PDGFB
		FAH	HLA-E
		LAMTOR5	UBE4B
		OTC	IFIH1
		APOBEC3G	TNFSF12
		CFLAR	PGD
		FECH	MX1
		SELL	IRS2
		SON	ABCC4
		ADRB2	SATB1
		MAT1A	ZFP36
		IFNAR1	CD276
		CTSB	PDIA3
		FCGR2A	MIR125B1
		HIF1A	C4A
		MIR31	RORA
		EZH2	PTGER2
		CFH	NLRP1
		RBP4	SOX11
		HSP90AA1	MIR1-1
		SQSTM1	RORC
		BSCL2	ADIPOR2
		SLC10A2	PDCD1LG2
		CDKN1B	IL31
		PKHD1	ORM1
		NPHP3	APOBEC3A
		REL	RIPK3
		HADHB	LTBP1
		TH	TAPBP
		NF1	PSMB9
		GLA	ST2
		GJB1	LMAN1
		IL1R1	SLC10A2
		PPARA	APOBEC3H
		ABCC1	IFIT1
		MIR192	MIR194-1
		TBX21	ACY1
		ERCC1	IL1F10
		RIPK1	ACVR2B
		CXCR5	NLRC4
		PCSK9	TANK
		MIR140	IL26
		COL1A1	OAS3
		PRKCB	NLRX1
		MIR195	VSIG4
		TLR7	MAGT1
		SLCO1B3	VPS53
		PC	CEMIP2
		PRSS1	TKFC
		CCR7	SLC16A9
		MIR23B	CLEC18A
		PSMB9	NEWENTRY
		MAVS	CD40LG
		MIR196A2	MYC
		CRYAB	INS
		TNFRSF8	AKT1
		MVK	CD79A
		PTMA	APOB
		DNMT3B	PTPRC
		HEXA	EGFR
		SST	CD19
		NTRK1	ATM
		STK11	CCND1
		HJV	BCR
		ASGR2	JAK2
		TSC1	BTK
		CYP2C9	ADA
		TGFB3	KRAS
		CD247	CYBA
		HBB	CD81
		RUNX1	NCF2
		UROD	CASP8
		IRF4	ABL1
		ITGAL	BRAF
		ETV6	CDKN2A
		KMT2A	PIK3CA
		ETS1	RAG1
		MIR181A2	PTEN
		TNFRSF10A	BCL6
		MIR106B	JAK3
		HMGB1	CXCR4
		TERC	PIK3R1
		IL10RA	TNFRSF1A
		HSPA4	MYD88
		BGLAP	MPO
		GATA3	RELA
		ATP8B1	BAX
		ABCG2	TERT
		LIG4	HRAS
		SOCS1	CFTR
		SELE	IKBKG
		KITLG	CR2
		OFD1	B2M
		ACHE	LDLR
		CD22	LPL
		CCND2	IKBKB
		ITGA4	IL13
		MIR107	RAG2
		FCGR2B	TFRC
		MEFV	IGHM
		BAK1	KIT
		PRKDC	MME
		C4B	NOTCH1
		FIP1L1	PTPN11
		P2RX7	SERPINA1
		MIR141	MIR17
		WAS	BIRC3
		HEXB	CARD11
		LRBA	AICDA
		ABCA1	IL7
		RFX5	CD79B
		HAVCR1	MAPK1
		ERCC3	TNFRSF13C
		DDX3X	PAX5
		MIR182	NRAS
		PTCH1	LIPC
		CALCA	NCF4
		NHEJ1	THPO
		RFXANK	IKZF1
		AURKB	NFKB2
		IFI27	HNF4A
		DNAH8	NR1H4
		SPARC	SOD1
		WDR19	PIK3CD
		RET	AIRE
		EPCAM	IL2RB
		IL6R	FOS
		KRT19	CASP3
		PPARGC1A	HMOX1
		CCN2	CDKN2B
		MIR10B	BCL10
		SERPINA3	MMP1
		TFR2	TF
		PKD2	CDK4
		AXIN1	NCF1
		MIR18A	ERBB2
		THBD	SP110
		COG2	CYP2D6
		SOD2	F9
		TMEM67	APC
		GAPDH	CAV1
		HDAC9	MIR126
		IL4R	CD27
		TG	CSF3
		CCK	ICAM1
		VEGFC	MAPK8
		AGPAT2	STAT5B
		CREBBP	SMPD1
		SEPSECS	IGH
		CYP1B1	SH2D1A
		H2AC18	TYK2
		SP1	TNFRSF13B
		MPZ	MIR142
		RFXAP	TNFRSF11B
		MIR22	MET
		ICOSLG	PRKCD
		RASGRP1	SMAD4
		MIR30E	RB1
		BLK	BLNK
		SFTPC	CD55
		CD14	EPO
		TMEM216	BCL2L1
		RAC1	TTR
		LCK	GATA2
		SELP	NOD2
		ITGB1	ABCC2
		IRS2	G6PD
		IKZF3	MT-CYB
		MIR210	ABCB11
		BCL2L11	CD4
		MIR99A	PLCG2
		PSMB8	CDKN1A
		CDK6	HNF1A
		PRNP	PDGFRB
		IRF7	TGFBR1
		NBN	MPL
		SMARCB1	NAGLU
		MIR152	TYMP
		PTK2B	NOS3
		IGLL1	TBK1
		PTH	SRC
		IDH1	PDGFRA
		PRKN	IL5
		CARD9	CASP10
		HELLS	MIR223
		SPIB	NPM1
		E2F1	IL12RB1
		LEF1	ALK
		CASP1	CPT2
		IL12A	IL2RG
		MMP3	CHUK
		CD36	TCF3
		LIPA	TNFSF11
		IFT80	CD38
		IL17F	MAP2K1
		MIR127	FLT3
		CBL	SMAD3
		SDHB	CDKN3
		HMGCR	MIR20A
		TRAF6	IGF1
		GDNF	ENG
		ARSB	RSF1
		CETP	CYP3A4
		CD46	ITGAM
		TAP1	SYK
		CXCL9	IGF2R
		TNFRSF10B	U2AF1
		RPGRIP1L	REN
		LOX	CC2D2A
		PRDM1	CCR6
		KDR	MALT1
		PSTPIP1	SCARB1
		BAD	ERCC6
		NPPA	CALR
		CD69	FGFR1
		NR1H3	FADD
		IFT122	RAF1
		PRL	EIF2AK2
		NR5A2	F8
		VIM	CXCL12
		CFI	MTHFR
		ATP7B	POLG
		C3	FLT1
		CD3E	MCL1
		NPHP1	DNMT3A
		GUSB	JAK1
		CSF1	HADHA
		SLPI	BIRC5
		HNF1B	SLC25A13
		NCAM1	MUC1
		TCL1A	BRCA2
		ADAMTS13	BDNF
		MIR199B	CYP2E1
		CBS	AKT2
		SIRT1	POMC
		KLRK1	CLDN1
		EDNRA	EDN1
		RTEL1	MIR181A1
		ACTB	AGTR1
		MIR199A1	F5
		HOTAIR	CREB1
		CYP2B6	PSAP
		BACH2	INSR
		DCAF8	LMNA
		GSK3B	RBCK1
		ACADS	MECOM
		MTR	ELN
		MPI	IRS1
		MIR200A	FCER2
		MIR148A	CD3D
		SHC1	H19
		RPGR	CYCS
		LRRC8A	MIR15A
		PLAT	MIR145
		MIR144	IGF2
		SPINK1	CDKN1C
		TTC7A	ITGB2
		TCF7L2	PMM2
		CHGA	ALDOB
		MBP	WT1
		TRAF3	NPC1
		ANPEP	DCLRE1C
		PRDM16	PRTN3
		MICA	EP300
		RPS6KB1	LYN
		AHCY	MIR34A
		ALG6	ASS1
		RYR1	G6PC
		CAVIN1	COMT
		IL12B	TGFB2
		CCL4	GBA
		BIRC2	NOTCH2
		NTRK2	PKD1
		RAC2	CEP290
		CR1	MIR221
		TMEM231	SLC2A1
		WNT1	F3
		ASGR1	POU2AF1
		MLXIPL	CD5
		AKR1D1	DOCK8
		PSMA7	ELANE
		CYP2C19	GNAS
		ZMPSTE24	TCF4
		EPHX1	CD70
		AGER	TGFBR2
		GNMT	LBR
		TNFSF12	CASP9
		ALPP	MIR16-1
		TGFA	NPPB
		IRF5	TAP2
		MIR29C	VCAM1
		MAPT	IL3
		XK	MIR483
		KRT7	CD8A
		MAGT1	FGA
		PNLIP	CDK1
		MIR93	MIR19A
		ALAD	NFE2L2
		YAP1	ANXA5
		STX11	MAPK3
		BCL3	MIR27A
		MIR23A	ARSA
		MAOB	CYP1A2
		INVS	CSF3R
		GAST	HSPB1
		MECP2	NPC2
		RNF31	UGT1A1
		ACADVL	JAG1
		KCNJ11	PARP1
		SDC1	EDNRB
		GRIN2A	DGUOK
		PTK2	CDK2
		AK2	FOXP1
		CCND3	MGMT
		WDR35	GATA1
		ALG2	BRCA1
		HSPD1	PNP
		IL9	SERPINE1
		TKT	ITK
		IDH2	MIR181B1
		SREBF1	ALOX5
		HSPA5	CASR
		IGFBP3	IRF3
		PLG	ABCB7
		CST3	CCL11
		MIRLET7C	IGHE
		MT-CO1	FGF2
		MIR200C	MIR222
		S100B	CCL3
		MIR224	APP
		MIF	CCNA2
		ABCC8	STAT5A
		GLI3	PIK3CG
		XBP1	GLB1
		MIR34C	VWF
		CXCR1	MIR203A
		ALDH2	BMP6
		ABCG5	FAH
		RARB	LAMTOR5
		MIR9-1	OTC
		LAT	CFLAR
		TIMP2	FECH
		GSTT1	SELL
		FCGR3A	SON
		APOH	ADRB2
		GHRL	MAT1A
		DMD	CTSB
		IRF1	FCGR2A
		APOC3	MIR31
		IGF1R	EZH2
		GSR	RBP4
		F13B	HSP90AA1
		F7	SQSTM1
		MTUS1	BSCL2
		IFT43	CDKN1B
		PRKAG2	PKHD1
		LPA	NPHP3
		TREX1	REL
		CCNB1	HADHB
		RAB7A	TH
		MIR200B	NF1
		TET2	GLA
		NOTCH3	GJB1
		FMR1	ABCC1
		NAGS	ERCC1
		GH1	PCSK9
		NEK8	MIR140
		PRKG1	COL1A1
		PLAUR	PRKCB
		XRCC4	MIR195
		CD33	SLCO1B3
		CYP3A5	PC
		IDUA	PRSS1
		AGT	CCR7
		TNFSF13	MIR23B
		ALPL	CRYAB
		PCNA	TNFRSF8
		IKBKE	MVK
		MIR10A	PTMA
		CHIT1	DNMT3B
		RNASE3	HEXA
		HLA-DRA	SST
		CSTB	NTRK1
		IDO1	STK11
		UNG	HJV
		SAMHD1	ASGR2
		GCK	CYP2C9
		RSAD2	TGFB3
		NQO1	HBB
		CYP17A1	RUNX1
		CHEK2	UROD
		NGF	IRF4
		STAT4	ITGAL
		MEN1	ETV6
		OPRM1	KMT2A
		SLC4A1	ETS1
		TPO	MIR181A2
		GM2A	TNFRSF10A
		NLRP1	TERC
		MIR148B	IL10RA
		TICAM1	HSPA4
		BMP2	BGLAP
		MKI67	GATA3
		CPD	ATP8B1
		AKT3	ABCG2
		FTCD	LIG4
		DPP4	KITLG
		TSPO	OFD1
		IGFBP1	ACHE
		MICB	CD22
		DES	CCND2
		ANGPT2	ITGA4
		ETFA	MIR107
		WRN	FCGR2B
		GOLM1	MEFV
		SLC7A7	BAK1
		PPIG	PRKDC
		ERCC2	C4B
		AR	FIP1L1
		TEK	P2RX7
		CPOX	MIR141
		ACVRL1	WAS
		KEL	HEXB
		IL11	LRBA
		PRKCA	ABCA1
		NPY	RFX5
		RELB	HAVCR1
		DDB1	ERCC3
		FASN	DDX3X
		TOP2A	MIR182
		SLC35C1	PTCH1
		MOGS	CALCA
		DGAT1	NHEJ1
		TPMT	RFXANK
		CYP19A1	AURKB
		HEPACAM	IFI27
		MIR378A	DNAH8
		SPI1	SPARC
		MRC1	WDR19
		RAD51	RET
		MUC5AC	EPCAM
		TTC21B	KRT19
		SCARB2	PPARGC1A
		GFAP	MIR10B
		GCG	SERPINA3
		XPO1	TFR2
		ITGAX	PKD2
		PIK3CB	AXIN1
		ERCC8	MIR18A
		CRH	THBD
		CXCL13	COG2
		TLR1	SOD2
		LCAT	TMEM67
		CCR1	HDAC9
		MIR373	IL4R
		STEAP3	TG
		FLNA	CCK
		MIR96	VEGFC
		MKS1	AGPAT2
		LIN28B	CREBBP
		MST1	SEPSECS
		MIRLET7D	CYP1B1
		NR1H2	H2AC18
		PMS2	SP1
		MMP14	MPZ
		LRP5	RFXAP
		EGR1	MIR22
		CD58	ICOSLG
		SFTPD	RASGRP1
		MIR204	MIR30E
		AQP1	BLK
		FLG	SFTPC
		ACTG1	TMEM216
		SERPINA6	RAC1
		GHR	LCK
		C1S	SELP
		MIR30D	ITGB1
		NR1I2	IKZF3
		CXCL1	BCL2L11
		ESR2	PSMB8
		MIR424	CDK6
		PTPN6	PRNP
		AURKA	IRF7
		NHLRC1	NBN
		EVC	SMARCB1
		TRPV4	MIR152
		KDM4C	PTK2B
		FBN1	IGLL1
		SCT	PTH
		EPM2A	IDH1
		LCN2	PRKN
		FYN	CARD9
		FABP1	HELLS
		DCK	SPIB
		ARG1	E2F1
		PF4	LEF1
		CTSG	CASP1
		MIR196A1	CD36
		NPHP4	IFT80
		COG7	MIR127
		PEG10	CBL
		MALAT1	SDHB
		ALG8	HMGCR
		GLUL	TRAF6
		RPE65	GDNF
		VAV1	ARSB
		MIR205	CETP
		MAOA	CD46
		LTF	RPGRIP1L
		MSH2	LOX
		FGFR2	PRDM1
		DKC1	KDR
		GALC	PSTPIP1
		HTR2A	BAD
		TRIM22	NPPA
		DPM1	NR1H3
		RUNX2	IFT122
		MYH9	PRL
		NEAT1	NR5A2
		GCH1	VIM
		TARDBP	CFI
		PTPN1	ATP7B
		IRF9	C3
		ITGB3	CD3E
		TJP2	NPHP1
		TYR	GUSB
		CXCR2	CSF1
		FGL2	SLPI
		SLCO1B1	HNF1B
		VIPR1	TCL1A
		TRMU	ADAMTS13
		EVC2	MIR199B
		TP73	CBS
		CLEC4M	EDNRA
		TP63	RTEL1
		IL18R1	ACTB
		FBP1	MIR199A1
		MMP7	HOTAIR
		TNFSF15	CYP2B6
		RPS15	BACH2
		CCL19	DCAF8
		CCKBR	GSK3B
		HDAC1	ACADS
		WRAP53	MTR
		SLC2A4	MPI
		MMP12	MIR200A
		CEBPB	MIR148A
		IL6ST	SHC1
		LEPQTL1	RPGR
		GALNS	LRRC8A
		POT1	PLAT
		BMI1	MIR144
		CCR3	SPINK1
		MYB	TTC7A
		PHKA2	TCF7L2
		LIPE	CHGA
		ABCG8	TRAF3
		SMAD2	ANPEP
		AHI1	PRDM16
		CUBN	RPS6KB1
		FUT2	AHCY
		ASAH1	ALG6
		KIR3DL1	CAVIN1
		BST2	CCL4
		SLC40A1	BIRC2
		PGM3	NTRK2
		CDK9	RAC2
		NAMPT	TMEM231
		PLA2G4A	WNT1
		STAT6	ASGR1
		DZIP1L	MLXIPL
		GFI1	AKR1D1
		IGF2BP2	PSMA7
		NDUFS4	ZMPSTE24
		PLA2G6	EPHX1
		TAT	AGER
		SDHD	GNMT
		ERCC4	ALPP
		ZEB2	IRF5
		VIP	MIR29C
		PLIN1	MAPT
		NME1	XK
		KNG1	KRT7
		LMNB2	PNLIP
		TNFRSF17	MIR93
		ENO1	ALAD
		IFNGR1	YAP1
		HLF	STX11
		XDH	BCL3
		SOS1	MIR23A
		RARA	MAOB
		CXCL2	INVS
		PIK3R2	GAST
		MIR106A	RNF31
		PGR	ACADVL
		SMAD7	KCNJ11
		PLCG1	SDC1
		GRIN2B	GRIN2A
		CEACAM5	PTK2
		GFM1	AK2
		PVT1	CCND3
		HMBS	WDR35
		CYP7A1	ALG2
		MIR151A	HSPD1
		HOXA13	TKT
		GARS1	IDH2
		GBE1	SREBF1
		MSR1	HSPA5
		TAPBP	IGFBP3
		PIK3C2A	PLG
		IFIT1	MIRLET7C
		S100A9	MT-CO1
		HSD3B7	MIR200C
		MAP3K7	S100B
		MIR125B1	MIR224
		ENTPD1	ABCC8
		DNM2	GLI3
		RPS27A	XBP1
		IFT140	MIR34C
		AREG	CXCR1
		RXRA	ABCG5
		CCL17	RARB
		MEG3	MIR9-1
		ALMS1	LAT
		CDC25A	GSTT1
		SGSH	APOH
		FGFR3	DMD
		ACTA2	IGF1R
		STING1	GSR
		ABCC3	F13B
		MAP2K7	F7
		SKIV2L	MTUS1
		SLC6A4	IFT43
		IL16	PRKAG2
		AHSG	LPA
		RHOA	TREX1
		CASP7	CCNB1
		NEU1	RAB7A
		LGALS3	MIR200B
		SAR1B	TET2
		MFN2	NOTCH3
		MIR24-2	FMR1
		FKRP	NAGS
		MIR181C	GH1
		MYOT	NEK8
		MAP2K2	PRKG1
		MUC5B	XRCC4
		IL1RAPL2	CD33
		UMOD	CYP3A5
		MIR30A	IDUA
		CEP164	TNFSF13
		BBS12	ALPL
		ERBB4	PCNA
		DLAT	IKBKE
		ACSL4	MIR10A
		TLR8	CHIT1
		GPC3	RNASE3
		MIR320A	HLA-DRA
		F10	CSTB
		ADM	IDO1
		SKP2	UNG
		ATF6	SAMHD1
		SLC11A2	GCK
		CLU	RSAD2
		ARID1B	CYP17A1
		LMO2	CHEK2
		PBX1	NGF
		MIR324	MEN1
		MT-ND1	OPRM1
		VHL	TPO
		F13A1	GM2A
		FOXO1	MIR148B
		EIF2S1	TICAM1
		ERBB3	BMP2
		MIRLET7A3	MKI67
		NBAS	CPD
		FANCB	AKT3
		TXN	FTCD
		TRAF2	DPP4
		DDIT3	TSPO
		PLK1	IGFBP1
		PDGFRL	MICB
		IRF8	DES
		AIP	ETFA
		MIR191	WRN
		MIR25	SLC7A7
		FOXM1	PPIG
		CTSD	ERCC2
		ATG5	AR
		BMPR2	TEK
		NDUFS2	CPOX
		SLC22A4	ACVRL1
		WNT5A	KEL
		TMEM237	IL11
		FGB	PRKCA
		FGF23	NPY
		MT-TK	RELB
		TSLP	DDB1
		PTGS1	FASN
		RHO	TOP2A
		HSPA1A	SLC35C1
		DDOST	MOGS
		CD3G	DGAT1
		RASSF1	TPMT
		CIDEC	CYP19A1
		PTPN3	HEPACAM
		MSN	MIR378A
		MIR17HG	SPI1
		CLCN5	MRC1
		VTN	RAD51
		SPN	MUC5AC
		EIF2AK3	TTC21B
		NPHS2	SCARB2
		NOG	GFAP
		PRKCSH	GCG
		TRAF1	XPO1
		ACADM	ITGAX
		CD24	PIK3CB
		DEPDC5	ERCC8
		JUNB	CRH
		AGXT	LCAT
		MIR181B2	CCR1
		SNCA	MIR373
		TLR6	STEAP3
		IRAK4	FLNA
		SPINK5	MIR96
		DRD2	MKS1
		UBE2L3	LIN28B
		KARS1	MST1
		YY1AP1	MIRLET7D
		HCK	NR1H2
		APRT	PMS2
		NOX1	MMP14
		HSPA8	LRP5
		HULC	EGR1
		DACT1	CD58
		ATP7A	SFTPD
		COL1A2	MIR204
		ANGPT1	AQP1
		HTR3A	FLG
		PXN	ACTG1
		CPT1A	SERPINA6
		SYP	GHR
		SP140	C1S
		CD244	MIR30D
		LDHA	NR1I2
		HNRNPA1	CXCL1
		ACP1	ESR2
		FOXO3	MIR424
		HPRT1	PTPN6
		HTR1A	AURKA
		MAPK10	NHLRC1
		ITPA	EVC
		TUG1	TRPV4
		MMP8	KDM4C
		PROM1	FBN1
		STXBP2	EPM2A
		PRKAR1A	FYN
		PDE4A	FABP1
		PECAM1	ARG1
		TNFRSF11A	PF4
		MIR214	CTSG
		CCNE1	MIR196A1
		CHKB	NPHP4
		SLAMF1	COG7
		MIR451A	PEG10
		SHBG	MALAT1
		ANXA2	ALG8
		HTT	GLUL
		BLM	RPE65
		SLC6A3	VAV1
		BCL11A	MIR205
		ANGPTL3	MAOA
		GTF2H5	LTF
		LDHB	MSH2
		CLDN6	FGFR2
		APOA4	DKC1
		CD72	GALC
		EIF4EBP1	HTR2A
		FHIT	TRIM22
		NDUFS1	DPM1
		ATF4	RUNX2
		ATP6V1B1	MYH9
		MYH7	GCH1
		EIF4E	TARDBP
		POLG2	PTPN1
		SDCCAG8	IRF9
		CYP21A2	ITGB3
		MIRLET7A1	TJP2
		HLA-DQA2	TYR
		SSB	SLCO1B1
		HSP90B1	VIPR1
		IQCB1	TRMU
		RBPJ	EVC2
		BSG	CLEC4M
		AGL	TP63
		ALAS2	FBP1
		ADA2	MMP7
		GPR35	TNFSF15
		NAT2	RPS15
		SEC23B	CCL19
		F2RL1	CCKBR
		SEC63	HDAC1
		TLR10	WRAP53
		GAD1	SLC2A4
		GC	MMP12
		VCP	CEBPB
		SLC11A1	IL6ST
		ISG15	LEPQTL1
		XRCC5	GALNS
		SCGB1A1	POT1
		DIABLO	BMI1
		SLC35A2	CCR3
		CFP	MYB
		CLDN9	PHKA2
		IFT172	LIPE
		TRB	ABCG8
		MMACHC	SMAD2
		MVP	AHI1
		KRT1	CUBN
		NOTCH4	FUT2
		CARS2	ASAH1
		NDUFA9	BST2
		RMRP	SLC40A1
		EDN3	PGM3
		NOS1	CDK9
		DLL4	PLA2G4A
		GNB1	STAT6
		VPREB1	DZIP1L
		CYLD	GFI1
		INPP5D	IGF2BP2
		PTHLH	NDUFS4
		CD2	PLA2G6
		SNAI1	TAT
		PTPA	SDHD
		ITGAE	ERCC4
		BECN1	ZEB2
		TAC1	VIP
		PDX1	PLIN1
		TIMP3	NME1
		RAB27A	KNG1
		INPP5E	LMNB2
		MIR130A	TNFRSF17
		CLN6	ENO1
		MLH1	HLF
		PON2	XDH
		SERPINB3	SOS1
		CCL21	RARA
		GABBR1	CXCL2
		SLC5A1	PIK3R2
		TINF2	PGR
		COL2A1	SMAD7
		DPYD	PLCG1
		MIR423	GRIN2B
		LIF	CEACAM5
		CACNA1A	GFM1
		CORO1A	PVT1
		NTS	HMBS
		DPM3	CYP7A1
		TRPV1	MIR151A
		CNTNAP2	HOXA13
		FLT4	GARS1
		SBDS	GBE1
		RANBP2	MSR1
		MARS1	PIK3C2A
		IRF2BP2	HSD3B7
		TOR1A	MAP3K7
		ATR	ENTPD1
		CDKN2B-AS1	DNM2
		ADK	RPS27A
		MIR338	IFT140
		ELK1	AREG
		MIR186	RXRA
		VANGL2	CCL17
		TYMS	ALMS1
		TMPO	CDC25A
		MIR24-1	SGSH
		CHI3L1	FGFR3
		TGM1	ACTA2
		APEX1	ABCC3
		KCNQ1OT1	MAP2K7
		PLA2G7	SKIV2L
		UNC13D	SLC6A4
		CX3CR1	RHOA
		APAF1	CASP7
		GRP	NEU1
		DNAJB11	SAR1B
		DPAGT1	MFN2
		AGK	MIR24-2
		LMBRD1	FKRP
		FLNB	MIR181C
		TTC37	MYOT
		CCL22	MAP2K2
		PTX3	MUC5B
		UROS	IL1RAPL2
		EPAS1	UMOD
		H4-16	MIR30A
		MIR15B	CEP164
		CES1	BBS12
		ZNF341	DLAT
		SHH	ACSL4
		SLC22A2	TLR8
		CYP2A6	GPC3
		HRH1	MIR320A
		M6PR	F10
		INF2	ADM
		SLC22A1	SKP2
		GPX1	ATF6
		ENO2	SLC11A2
		ITM2B	CLU
		MRPL44	ARID1B
		TP53COR1	LMO2
		MIR328	PBX1
		WFS1	MIR324
		MIR29B1	MT-ND1
		AHR	VHL
		SMARCA4	F13A1
		DICER1	FOXO1
		SPRTN	EIF2S1
		CYB5R3	ERBB3
		PNKD	MIRLET7A3
		TULP1	FANCB
		PPBP	TRAF2
		CD52	DDIT3
		THBS1	PLK1
		SLC3A1	PDGFRL
		ITGA5	IRF8
		HSPG2	AIP
		MIR301A	MIR191
		SLC22A5	MIR25
		ABCC4	FOXM1
		HADH	CTSD
		DKK1	BMPR2
		GP1BA	NDUFS2
		IL33	SLC22A4
		SCO2	TMEM237
		BTNL2	FGB
		NPPC	FGF23
		GMPPB	MT-TK
		LYST	TSLP
		ENPP2	PTGS1
		CCL20	RHO
		HM13	HSPA1A
		UBD	DDOST
		APOC2	CD3G
		FANCA	RASSF1
		STMN1	CIDEC
		TEC	PTPN3
		GPX3	MSN
		CLEC7A	MIR17HG
		MB	CLCN5
		PLEK	VTN
		TCTN2	SPN
		RNASEH2B	EIF2AK3
		SH2B3	NPHS2
		B9D1	NOG
		HGD	PRKCSH
		CD84	TRAF1
		GAD2	ACADM
		CD209	DEPDC5
		UCHL1	JUNB
		TGM2	AGXT
		DOLK	MIR181B2
		TOP1	SNCA
		PPIA	TLR6
		BID	IRAK4
		DHFR	SPINK5
		PIK3R3	DRD2
		MT-ND4	KARS1
		ARSH	YY1AP1
		FUZ	HCK
		GANAB	NOX1
		NDUFS7	HSPA8
		NR0B2	HULC
		CHAT	DACT1
		PPOX	ATP7A
		RNASEH2C	COL1A2
		UGCG	ANGPT1
		TRAF3IP1	HTR3A
		MYCN	PXN
		KRT16	CPT1A
		B9D2	SYP
		CCNT1	SP140
		MT-ND6	CD244
		IRAK1	LDHA
		TNFRSF9	HNRNPA1
		TMEM138	ACP1
		IL22	FOXO3
		CDH2	HPRT1
		RPGRIP1	HTR1A
		C2	MAPK10
		NR1I3	ITPA
		PIGA	TUG1
		TRMT10C	MMP8
		EIF2B3	PROM1
		RNU4ATAC	STXBP2
		PYY	PRKAR1A
		CD1D	PDE4A
		USH2A	PECAM1
		CBLB	TNFRSF11A
		NR3C2	CCNE1
		DUOX1	CHKB
		RUNX3	SLAMF1
		CLPX	MIR451A
		SAA1	SHBG
		RPL5	ANXA2
		ARL13B	HTT
		GAS5	BLM
		NDUFS3	SLC6A3
		TCN1	BCL11A
		TNFRSF6B	ANGPTL3
		CPQ	GTF2H5
		GAB1	LDHB
		KLF6	CLDN6
		CRKL	APOA4
		LMNB1	CD72
		YARS2	EIF4EBP1
		E2F2	FHIT
		ABCA4	NDUFS1
		PKM	ATF4
		CD7	ATP6V1B1
		DAPK1	MYH7
		FTL	EIF4E
		IL17RA	POLG2
		NELFA	SDCCAG8
		TTN	MIRLET7A1
		MRPS7	HLA-DQA2
		MIR149	SSB
		GNRH1	HSP90B1
		HBG2	IQCB1
		PRKAA1	RBPJ
		CD163	BSG
		CPB2	AGL
		BBS2	ALAS2
		CYP7B1	ADA2
		TFAM	GPR35
		HVBS7	NAT2
		FSCN1	SEC23B
		CENPB	F2RL1
		IL23R	SEC63
		XRCC1	TLR10
		SURF1	GAD1
		UCA1	VCP
		CLN3	SLC11A1
		PSEN1	XRCC5
		DRD1	SCGB1A1
		CCR4	DIABLO
		ASXL1	SLC35A2
		ADIPOR2	CFP
		CHEK1	CLDN9
		SF3B2	IFT172
		HVBS8	TRB
		PAX6	MMACHC
		SREBF2	MVP
		DAG1	KRT1
		DNAJC5	CARS2
		IGHV4-38-2	NDUFA9
		BHMT	RMRP
		MAP3K5	EDN3
		IDS	NOS1
		AQP2	DLL4
		TPP1	GNB1
		NOX4	VPREB1
		DUOX2	CYLD
		PRDM2	INPP5D
		RPS26	PTHLH
		ANO5	CD2
		HGSNAT	SNAI1
		PHKG2	PTPA
		ISG20	BECN1
		ADIPOR1	TAC1
		UGT1A7	PDX1
		CCL18	TIMP3
		PDGFA	RAB27A
		POU5F1	INPP5E
		ENPP1	MIR130A
		ATRX	CLN6
		DNM1	MLH1
		HK2	PON2
		SCN1A	SERPINB3
		AKR1B1	CCL21
		HOXA9	GABBR1
		HPSE	SLC5A1
		WIPF1	TINF2
		F2R	COL2A1
		MMAA	DPYD
		CDC25C	MIR423
		MIRLET7B	LIF
		CTSL	CACNA1A
		NUP107	CORO1A
		SLC12A1	NTS
		PSMB4	DPM3
		TBP	TRPV1
		PALB2	CNTNAP2
		BMP4	FLT4
		PRPS1	SBDS
		BAG1	RANBP2
		COX10	MARS1
		CD83	IRF2BP2
		MYH11	TOR1A
		SEC61A1	ATR
		NGFR	CDKN2B-AS1
		CAPN3	ADK
		MIR34B	MIR338
		IGHG1	ELK1
		GDF15	MIR186
		GLIS3	VANGL2
		MIRLET7E	TYMS
		RAP1A	TMPO
		KLK3	MIR24-1
		MIR139	TGM1
		GADD45A	APEX1
		ROR2	KCNQ1OT1
		SPTAN1	PLA2G7
		KIF1B	UNC13D
		MIR33A	CX3CR1
		CEACAM1	APAF1
		PMAIP1	GRP
		COG6	DNAJB11
		RECK	DPAGT1
		VDAC1	AGK
		GRHPR	LMBRD1
		GSN	FLNB
		MIR26B	TTC37
		XPNPEP3	CCL22
		MIR26A1	PTX3
		TIA1	UROS
		TACR1	H4-16
		CSF2RA	MIR15B
		NDUFA13	CES1
		GSTA1	ZNF341
		PIGR	SHH
		COPS5	SLC22A2
		MMP13	CYP2A6
		SPG7	HRH1
		ADCY10	M6PR
		POSTN	INF2
		SGK1	SLC22A1
		HLA-E	GPX1
		CDC42	ENO2
		PRMT7	ITM2B
		NSD1	MRPL44
		RNASEH2A	TP53COR1
		RRM2B	WFS1
		SERPINB1	MIR29B1
		MPV17	AHR
		E2F3	SMARCA4
		CYP27B1	DICER1
		ACD	SPRTN
		ABO	CYB5R3
		MMEL1	PNKD
		HBEGF	TULP1
		MIR146B	PPBP
		TWIST1	CD52
		GSTM3	THBS1
		FGF1	SLC3A1
		MTRR	ITGA5
		ALG3	HSPG2
		LIPT1	MIR301A
		TRAF3IP2	SLC22A5
		P4HB	HADH
		TPI1	DKK1
		ONECUT1	GP1BA
		CD1A	SCO2
		CXCL5	BTNL2
		SLC46A1	NPPC
		MIR183	GMPPB
		IGLL5	LYST
		PCK2	ENPP2
		FCN2	CCL20
		H2AX	HM13
		GRN	UBD
		EZR	APOC2
		IFT27	FANCA
		SAMD9L	STMN1
		DCDC2	TEC
		FLNC	GPX3
		CYP27A1	CLEC7A
		TWNK	MB
		TRIM32	PLEK
		SLC30A10	TCTN2
		CHGB	RNASEH2B
		CA2	SH2B3
		ANKS6	B9D1
		S100A12	HGD
		MIR374A	CD84
		VPS33A	GAD2
		CANX	UCHL1
		SUOX	TGM2
		MT-CO3	DOLK
		DROSHA	TOP1
		BBS1	PPIA
		HDAC2	BID
		SFRP1	DHFR
		CD82	PIK3R3
		FH	MT-ND4
		GSTO1	ARSH
		PRKAB1	FUZ
		TUSC3	GANAB
		NOD1	NDUFS7
		RPS28	NR0B2
		FGF21	CHAT
		FKTN	PPOX
		FANCC	RNASEH2C
		TNPO3	UGCG
		MDK	TRAF3IP1
		EXTL3	KRT16
		APOA2	B9D2
		ADH1B	CCNT1
		TNFRSF4	MT-ND6
		NFKBIL1	IRAK1
		HLA-DOA	TMEM138
		TM6SF2	CDH2
		CRNDE	RPGRIP1
		HYOU1	NR1I3
		COG4	PIGA
		FGFR4	TRMT10C
		CTC1	EIF2B3
		TNFRSF18	RNU4ATAC
		GZMA	PYY
		CCR8	USH2A
		TRPC6	CBLB
		IL23A	NR3C2
		DBH	DUOX1
		CEACAM3	RUNX3
		UCP2	CLPX
		NPHS1	SAA1
		SOX18	RPL5
		C5	ARL13B
		HAX1	GAS5
		PKLR	NDUFS3
		APOA5	TCN1
		CNR1	CPQ
		SLAMF6	GAB1
		CCR9	KLF6
		SAG	CRKL
		ZBTB24	LMNB1
		AVPR2	YARS2
		GNB3	E2F2
		FURIN	ABCA4
		PRODH	PKM
		SLC1A2	CD7
		UBC	DAPK1
		CRYAA	FTL
		CD68	IL17RA
		NRXN1	NELFA
		IFITM1	TTN
		AKR1B10	MRPS7
		FUCA1	MIR149
		GLI1	GNRH1
		CFAP410	HBG2
		ZEB1	CPB2
		HPX	BBS2
		MAFB	CYP7B1
		MAP3K14	TFAM
		TOLLIP	HVBS7
		MKKS	FSCN1
		CHKA	CENPB
		MRAP	SURF1
		NUP160	UCA1
		SOAT1	CLN3
		TP53BP1	PSEN1
		STAT2	DRD1
		APOBEC1	CCR4
		POMT1	ASXL1
		ECE1	CHEK1
		PRKD1	SF3B2
		KEAP1	HVBS8
		COL3A1	PAX6
		SNAI2	SREBF2
		HMGCL	DAG1
		HNRNPK	DNAJC5
		CTRC	IGHV4-38-2
		SETX	BHMT
		TCOF1	MAP3K5
		ITCH	IDS
		PNPLA2	AQP2
		RTN4	TPP1
		CTH	NOX4
		CLN5	DUOX2
		MIR335	PRDM2
		CS	RPS26
		C1QBP	ANO5
		RECQL4	HGSNAT
		WNT3A	PHKG2
		RRM2	ADIPOR1
		OGG1	CCL18
		MAGEA3	PDGFA
		PON3	ENPP1
		GADD45B	ATRX
		ODC1	DNM1
		LRP2	HK2
		SSTR2	SCN1A
		LBP	AKR1B1
		NDUFB9	HOXA9
		ETFDH	HPSE
		CARD10	WIPF1
		DAXX	F2R
		HLA-DRB5	MMAA
		FST	CDC25C
		ZNRD1ASP	MIRLET7B
		TSHR	CTSL
		GAB2	NUP107
		TK2	SLC12A1
		SUN2	PSMB4
		TFAP2A	TBP
		SOST	PALB2
		RFX1	BMP4
		BLOC1S1	PRPS1
		OGDH	BAG1
		IREB2	COX10
		SLAMF7	CD83
		MIR193A	MYH11
		ZNF423	SEC61A1
		COL11A1	NGFR
		MAPK9	CAPN3
		MASP2	MIR34B
		HMGA1	IGHG1
		NLRP12	GDF15
		OXT	GLIS3
		EMD	MIRLET7E
		SCN8A	RAP1A
		CACNA1S	KLK3
		MT-ATP6	MIR139
		MIR212	GADD45A
		AXL	ROR2
		NDUFA6	SPTAN1
		IL12RB2	MIR33A
		NDUFAF1	CEACAM1
		MAN1B1	PMAIP1
		GLUD1	COG6
		SERPINF2	RECK
		CPE	VDAC1
		AQP4	GRHPR
		KRT20	MIR26B
		PRKAA2	XPNPEP3
		GLS	MIR26A1
		OCLN	TIA1
		BMP7	TACR1
		NRP1	CSF2RA
		DVL3	NDUFA13
		CTNNA1	GSTA1
		HLA-DQB2	PIGR
		IGKC	COPS5
		MADCAM1	MMP13
		ATP12A	SPG7
		GPNMB	ADCY10
		MTA1	POSTN
		BBS4	SGK1
		WNT3	CDC42
		MGAT5	PRMT7
		SPTB	NSD1
		CRBN	RNASEH2A
		RIPK2	RRM2B
		CSNK2A1	SERPINB1
		MIR500A	MPV17
		POMGNT1	E2F3
		EHMT2	ACD
		APOC1	ABO
		DVL1	MMEL1
		HABP2	HBEGF
		PIM2	MIR146B
		IL18BP	TWIST1
		LACTB	FGF1
		GAL	MTRR
		MIR29B2	ALG3
		CPS1	LIPT1
		PDE3B	TRAF3IP2
		DDC	P4HB
		CCDC85B	TPI1
		DSP	ONECUT1
		ALDH3A1	CD1A
		ERCC5	CXCL5
		CTTN	SLC46A1
		CHRNA3	MIR183
		IFITM3	IGLL5
		DLD	PCK2
		EPOR	FCN2
		ADRB3	H2AX
		PCK1	EZR
		HLA-DMA	IFT27
		NUP133	SAMD9L
		HNRNPA2B1	DCDC2
		INTS3	FLNC
		TJP1	CYP27A1
		CEP83	TWNK
		COL4A1	TRIM32
		URGCP	SLC30A10
		B4GALT1	CHGB
		GNLY	CA2
		LECT2	ANKS6
		AKR1A1	MIR374A
		NUP85	VPS33A
		SERPINA7	CANX
		FGF19	SUOX
		MIR219A1	MT-CO3
		PARK7	DROSHA
		SDSL	BBS1
		ACTN4	HDAC2
		MIR101-1	SFRP1
		WARS1	CD82
		SMYD3	GSTO1
		APOBEC3B	PRKAB1
		SLC25A4	TUSC3
		ALPI	NOD1
		ITGA2B	RPS28
		ADAM17	FKTN
		DDB2	FANCC
		CA5A	TNPO3
		KIAA0586	MDK
		CFHR1	EXTL3
		FCGRT	APOA2
		ACOX1	TNFRSF4
		OAT	NFKBIL1
		POMT2	CRNDE
		MMUT	HYOU1
		ATXN2	COG4
		PDE5A	FGFR4
		VKORC1	CTC1
		CYP11B2	TNFRSF18
		SMARCA2	GZMA
		SETD2	CCR8
		URI1	TRPC6
		IRF2	DBH
		DLC1	CEACAM3
		BMPR1A	UCP2
		VAPB	NPHS1
		MMAB	SOX18
		TREM1	C5
		CREB3L3	HAX1
		CTSC	PKLR
		PPT1	SLAMF6
		MIR134	CCR9
		F11	SAG
		ACACA	ZBTB24
		CD63	AVPR2
		PDPK1	GNB3
		BDKRB2	FURIN
		IFT52	PRODH
		USP7	SLC1A2
		BCS1L	UBC
		NR4A1	CRYAA
		MIR128-2	CD68
		LPIN2	NRXN1
		CEL	IFITM1
		WNT2	AKR1B10
		MIR124-1	FUCA1
		ATF2	GLI1
		SLC4A2	CFAP410
		SLC12A6	ZEB1
		EPHA2	HPX
		CLPB	MAFB
		GHRH	MAP3K14
		IL1RL1	TOLLIP
		NTRK3	MKKS
		TPH1	CHKA
		PAX2	MRAP
		HDAC6	NUP160
		GPX2	SOAT1
		NFKBIB	TP53BP1
		SLC2A2	STAT2
		MIR494	APOBEC1
		CASP2	POMT1
		KLRC1	ECE1
		RAD21	PRKD1
		ABAT	KEAP1
		XPA	SNAI2
		ANXA1	HMGCL
		BTD	HNRNPK
		ASPH	CTRC
		FUS	SETX
		SRSF2	TCOF1
		CD9	ITCH
		DGKE	PNPLA2
		SET	RTN4
		IGFBP2	CTH
		BCL2L2	CLN5
		PLP1	MIR335
		ARID2	CS
		NUS1	C1QBP
		POLR2L	RECQL4
		KRT10	WNT3A
		ASL	RRM2
		BBS9	OGG1
		TFF1	MAGEA3
		GUCY2C	PON3
		MIR185	GADD45B
		LGALS1	ODC1
		IL13RA2	LRP2
		PHF20	SSTR2
		AMACR	LBP
		MIR92A1	NDUFB9
		NDUFAF2	ETFDH
		PIM1	CARD10
		PLCE1	DAXX
		PSORS1C1	HLA-DRB5
		SLC25A20	FST
		KCNQ1	ZNRD1ASP
		IL3RA	TSHR
		CHRM3	GAB2
		CTAG1B	TK2
		MIR125B2	SUN2
		SLC37A4	TFAP2A
		SH2B1	SOST
		PLA2G2A	RFX1
		SOX9	BLOC1S1
		CEACAM6	OGDH
		NPR2	IREB2
		NLRC4	SLAMF7
		DLEU2	MIR193A
		FCRL5	ZNF423
		HLA-DMB	COL11A1
		DYNC2H1	MAPK9
		BCHE	MASP2
		PI4KA	HMGA1
		SOCS2	NLRP12
		HBB-LCR	OXT
		MPIG6B	EMD
		COX15	SCN8A
		B3GAT1	CACNA1S
		GPS2	MT-ATP6
		NFATC2	MIR212
		THY1	AXL
		MSH6	NDUFA6
		NFATC1	IL12RB2
		DEFB4A	NDUFAF1
		LIMK1	MAN1B1
		ITIH4	GLUD1
		CARTPT	SERPINF2
		GLIS2	CPE
		CCN1	PRKAA2
		PCGF2	GLS
		MAGEA1	OCLN
		DNAH5	NRP1
		MT-TL1	DVL3
		DANCR	CTNNA1
		ALG1	IGKC
		WDR34	MADCAM1
		ARID1A	ATP12A
		BBS10	GPNMB
		FXN	MTA1
		GSTA4	BBS4
		FABP4	WNT3
		PTS	MGAT5
		IL32	SPTB
		TALDO1	CRBN
		LRP6	RIPK2
		SLC7A8	CSNK2A1
		FCRL3	MIR500A
		CHRNA1	POMGNT1
		TXNRD1	APOC1
		NTF3	DVL1
		OLR1	HABP2
		NANOG	PIM2
		SI	IL18BP
		FZD7	LACTB
		LY96	GAL
		FRZB	MIR29B2
[truncated: 6,085 more rows]
