# Supplementary material for: The mechanism of TiaoGanYiPi formula for treating chronic hepatitis B by network pharmacology and molecular docking verification
Source: Sci Rep. 2021 Apr 16;11:8402. doi: 10.1038/s41598-021-87812-9 (PMC8052433; doi:10.1038/s41598-021-87812-9)
Supplement: Supplementary file 5 — Supplementary Information 5. [file 41598_2021_87812_MOESM5_ESM.xlsx]

## Sheet: Table S4
Table S4 The KEGG and GO results of key genes in TGYP
Category	Term	Count	%	PValue	Genes
KEGG	hsa05200:Pathways in cancer	8	0.428725	1.94817e-07	IGF1R, CDKN1A, HIF1A, EP300, MAP2K1, CASP8, ABL1, CDK4
	hsa04110:Cell cycle	6	0.321543	4.11645e-07	CCNB1, CDKN1A, EP300, ABL1, CDK4, CCNA2
	hsa05161:Hepatitis B	6	0.321543	8.99159e-07	CDKN1A, EP300, MAP2K1, CASP8, CDK4, CCNA2
	hsa04914:Progesterone-mediated oocyte maturation	5	0.267953	4.73088e-06	CCNB1, PGR, IGF1R, MAP2K1, CCNA2
	hsa04066:HIF-1 signaling pathway	5	0.267953	7.01584e-06	IGF1R, CDKN1A, HIF1A, EP300, MAP2K1
	hsa04068:FoxO signaling pathway	5	0.267953	2.64017e-05	CCNB1, IGF1R, CDKN1A, EP300, MAP2K1
	hsa05203:Viral carcinogenesis	5	0.267953	0.0001397	CDKN1A, EP300, CASP8, CDK4, CCNA2
	hsa05214:Glioma	4	0.214362	9.21767e-05	IGF1R, CDKN1A, MAP2K1, CDK4
	hsa04115:p53 signaling pathway	4	0.214362	0.000100938	CCNB1, CDKN1A, CASP8, CDK4
	hsa05218:Melanoma	4	0.214362	0.000120059	IGF1R, CDKN1A, MAP2K1, CDK4
	hsa05220:Chronic myeloid leukemia	4	0.214362	0.000125183	CDKN1A, MAP2K1, ABL1, CDK4
	hsa05215:Prostate cancer	4	0.214362	0.000227521	IGF1R, CDKN1A, EP300, MAP2K1
	hsa04114:Oocyte meiosis	4	0.214362	0.000451842	CCNB1, PGR, IGF1R, MAP2K1
	hsa05205:Proteoglycans in cancer	4	0.214362	0.00249793	IGF1R, CDKN1A, HIF1A, MAP2K1
	hsa05206:MicroRNAs in cancer	4	0.214362	0.00686428	CDKN1A, EP300, MAP2K1, ABL1
	hsa04151:PI3K-Akt signaling pathway	4	0.214362	0.0115286	IGF1R, CDKN1A, MAP2K1, CDK4
	hsa05219:Bladder cancer	3	0.160772	0.0015133	CDKN1A, MAP2K1, CDK4
	hsa05211:Renal cell carcinoma	3	0.160772	0.00388249	HIF1A, EP300, MAP2K1
	hsa04012:ErbB signaling pathway	3	0.160772	0.00666177	CDKN1A, MAP2K1, ABL1
	hsa04919:Thyroid hormone signaling pathway	3	0.160772	0.0114217	HIF1A, EP300, MAP2K1
	hsa04014:Ras signaling pathway	3	0.160772	0.0406412	IGF1R, MAP2K1, ABL1
BP	GO:0048146~positive regulation of fibroblast proliferation	5	0.267953	1.97694e-08	CCNB1, CDKN1A, ABL1, CDK4, CCNA2
	GO:0007165~signal transduction	5	0.267953	0.00340555	PGR, IGF1R, HIF1A, MAP2K1, CDK4
	GO:0010629~negative regulation of gene expression	4	0.214362	6.11381e-05	CCNB1, PGR, CDKN1A, MAP2K1
	GO:0042493~response to drug	4	0.214362	0.000641546	CCNB1, CDKN1A, ABL1, CDK4
	GO:0031100~organ regeneration	3	0.160772	0.000340157	CDKN1A, CDK4, CCNA2
	GO:0006977~DNA damage response, signal transduction by p53 class mediator resulting in cell cycle arrest	3	0.160772	0.000592209	CCNB1, CDKN1A, EP300
	GO:0071456~cellular response to hypoxia	3	0.160772	0.00141272	CCNB1, HIF1A, CCNA2
	GO:0007050~cell cycle arrest	3	0.160772	0.00301437	CDKN1A, MAP2K1, ABL1
	GO:0051301~cell division	3	0.160772	0.0174533	CCNB1, CDK4, CCNA2
	GO:0045893~positive regulation of transcription, DNA-templated	3	0.160772	0.0358884	HIF1A, MAP2K1, CCNA2
	GO:0001922~B-1 B cell homeostasis	2	0.107181	0.00238017	HIF1A, ABL1
	GO:0060574~intestinal epithelial cell maturation	2	0.107181	0.00238017	CDKN1A, HIF1A
	GO:0060020~Bergmann glial cell differentiation	2	0.107181	0.00534822	MAP2K1, ABL1
	GO:0055093~response to hyperoxia	2	0.107181	0.0100806	CDKN1A, CDK4
	GO:0090398~cellular senescence	2	0.107181	0.0136165	CDKN1A, MAP2K1
	GO:0045931~positive regulation of mitotic cell cycle	2	0.107181	0.0165544	CCNB1, ABL1
	GO:0061418~regulation of transcription from RNA polymerase II promoter in response to hypoxia	2	0.107181	0.0165544	HIF1A, EP300
	GO:0042771~intrinsic apoptotic signaling pathway in response to DNA damage by p53 class mediator	2	0.107181	0.0183134	CDKN1A, EP300
	GO:0000079~regulation of cyclin-dependent protein serine/threonine kinase activity	2	0.107181	0.0229902	CDKN1A, CCNA2
	GO:0043124~negative regulation of I-kappaB kinase/NF-kappaB signaling	2	0.107181	0.0235734	CASP8, ABL1
	GO:0038083~peptidyl-tyrosine autophosphorylation	2	0.107181	0.0235734	IGF1R, ABL1
	GO:0048538~thymus development	2	0.107181	0.0253211	MAP2K1, ABL1
	GO:0010506~regulation of autophagy	2	0.107181	0.029388	EP300, ABL1
	GO:0071407~cellular response to organic cyclic compound	2	0.107181	0.0345945	CCNB1, CASP8
	GO:0007265~Ras protein signal transduction	2	0.107181	0.0409239	CDKN1A, CCNA2
	GO:0007623~circadian rhythm	2	0.107181	0.0437885	EP300, CDK4
	GO:0009636~response to toxic substance	2	0.107181	0.0494947	CDKN1A, CDK4
MF	GO:0005515~protein binding	11	0.589496	0.00145334	CCNB1, PGR, IGF1R, CDKN1A, HIF1A, EP300, MAP2K1, CASP8, ABL1, CDK4, CCNA2
	GO:0019901~protein kinase binding	4	0.214362	0.00117087	CCNB1, HIF1A, MAP2K1, CCNA2
	GO:0004713~protein tyrosine kinase activity	3	0.160772	0.00266001	IGF1R, MAP2K1, ABL1
	GO:0008022~protein C-terminus binding	3	0.160772	0.00491448	EP300, MAP2K1, ABL1
	GO:0032403~protein complex binding	3	0.160772	0.00625247	CDKN1A, CASP8, CDK4
	GO:0031625~ubiquitin protein ligase binding	3	0.160772	0.0118454	CDKN1A, HIF1A, CASP8
	GO:0004672~protein kinase activity	3	0.160772	0.0181295	MAP2K1, ABL1, CDK4
	GO:0030332~cyclin binding	2	0.107181	0.0117878	CDKN1A, CDK4
	GO:0035257~nuclear hormone receptor binding	2	0.107181	0.0129597	HIF1A, EP300
	GO:0004693~cyclin-dependent protein serine/threonine kinase activity	2	0.107181	0.0199647	CCNB1, CDK4
CC	GO:0005654~nucleoplasm	9	0.482315	9.8949e-06	CCNB1, PGR, CDKN1A, HIF1A, EP300, CASP8, ABL1, CDK4, CCNA2
	GO:0005634~nucleus	9	0.482315	0.00147876	CCNB1, PGR, CDKN1A, HIF1A, EP300, MAP2K1, ABL1, CDK4, CCNA2
	GO:0005829~cytosol	7	0.375134	0.00386837	CCNB1, CDKN1A, HIF1A, MAP2K1, CASP8, ABL1, CDK4
	GO:0005737~cytoplasm	7	0.375134	0.0381276	CCNB1, HIF1A, EP300, MAP2K1, CASP8, ABL1, CCNA2
	GO:0005667~transcription factor complex	3	0.160772	0.00474806	HIF1A, EP300, CDK4
	GO:0048471~perinuclear region of cytoplasm	3	0.160772	0.0435168	CDKN1A, ABL1, CDK4
	GO:0000307~cyclin-dependent protein kinase holoenzyme complex	2	0.107181	0.0082025	CDKN1A, CDK4
