# Supplementary material for: The mechanism of TiaoGanYiPi formula for treating chronic hepatitis B by network pharmacology and molecular docking verification
Source: Sci Rep. 2021 Apr 16;11:8402. doi: 10.1038/s41598-021-87812-9 (PMC8052433; doi:10.1038/s41598-021-87812-9)
Supplement: Supplementary file 6 — Supplementary Information 6. [file 41598_2021_87812_MOESM6_ESM.xlsx]

## Sheet: Table S5
Table S5 The primer information of key genes
Primer	Primer sequence 5' to 3'
ABL1-Forward	AAGCCGCTCGTTGGAACTC
ABL1-Reverse	AGACCCGGAGCTTTTCACCT
CASP8-Forward	GCAAACCTCGGGGATACTGTC
CASP8-Reverse	GCACTTTCTCCCGTGCTTTT
CCNA2-Forward	GGATGGTAGTTTTGAGTCACCAC
CCNA2-Reverse	CACGAGGATAGCTCTCATACTGT
CCNB1-Forward	AATAAGGCGAAGATCAACATGGC
CCNB1-Reverse	TTTGTTACCAATGTCCCCAAGAG
CDK4-Forward	ATGGCTACCTCTCGATATGAGC
CDK4-Reverse	CATTGGGGACTCTCACACTCT
CDKN1A-Forward	TGTCCGTCAGAACCCATGC
CDKN1A-Reverse	AAAGTCGAAGTTCCATCGCTC
EP300-Forward	GCTTCAGACAAGTCTTGGCAT
EP300-Reverse	ACTACCAGATCGCAGCAATTC
HIF1A-Forward	GAACGTCGAAAAGAAAAGTCTCG
HIF1A-Reverse	CCTTATCAAGATGCGAACTCACA
IGF1R-Forward	AGGATATTGGGCTTTACAACCTG
IGF1R-Reverse	GAGGTAACAGAGGTCAGCATTTT
MAP2K1-Forward	GGGCTTCTATGGTGCGTTCTA
MAP2K1-Reverse	CCCACGGGAGTTGACTAGGAT
PGR-Forward	ACCCGCCCTATCTCAACTACC
PGR-Reverse	AGGACACCATAATGACAGCCT
GAPDH-Forward	GGAGCGAGATCCCTCCAAAAT
GAPDH-Reverse	GGCTGTTGTCATACTTCTCATGG
